# Supplementary material for: An IQ consortium analysis of starting dose selection for oncology small molecule first-in-patient trials suggests an alternative NOAEL-based method can be safe while reducing time to the recommended phase 2 dose
Source: Cancer Chemother Pharmacol. 2023 Jul 28;92(6):455–64. doi: 10.1007/s00280-023-04570-3 (PMC10638197; doi:10.1007/s00280-023-04570-3)
Supplement: Supplementary file 1 — Supplementary file1 (XLSX 60 KB) [file 280_2023_4570_MOESM1_ESM.xlsx]

## Sheet: DataSheet
BACKGROUND INFORMATION			RODENT INFORMATION															NONRODENT INFORMATION															HUMAN INFORMATION																ALTERNATIVE HUMAN STARTING DOSE EXERCISE: The next 9 columns are 'what if' the NOAEL without a safety factor (e.g., 1/10th NOAEL) was used as an alternative starting dose selection method. If NOAEL without a safety factor was used, enter -1 into each box.
Company Compound Code	Drug Target class	Nonclinical package supporting FIP conducted before/after ICH S9 (Oct 2009)	Rodent species	Potency toward rodent (R) vs human target (H)-Ki or IC50; '=' is within 10X	Duration of rodent GLP study supporting FIP	Recovery period included?	Doses tested on rodent GLP study (mg/kg)	Rodent dosing route	Rodent dosing regimen (taken from ICH S9)	Rodent STD10 mg/kg	Rodent exposure at STD10 (AUC-last ng.h/mL - total)	Rodent NOAEL mg/kg	Rodent exposure at NOAEL (AUC-last ng.h/mL - total)	Rodent primary DLT	Rodent secondary DLT	Reversibility of rodent DLT	Monitorabiltiy of rodent DLT	Nonrodent species	Potency toward nonrodent (NR) vs human target (H)-Ki or IC50; '=' is within 10X	Duration of nonrodent GLP study supporting FIP	Recovery period included?	Doses tested on nonrodent GLP study (mg/kg)	Nonrodent dosing route	Nonrodent dosing regimen (taken from ICHS9)	Nonrodent HNSTD mg/kg	Norodent exposure at HNSTD (AUC-last ng.h/mL - total)	Nonrodent NOAEL mg/kg	Nonrodent exposure at NOAEL (AUC-last ng.h/mL - total)	Nonrodent primary DLT	Nonrodent secondary DLT	Reversibility of nonrodent DLT	Monitorabiltiy of nonrodent DLT	FIP dose selection method	Define Alternative Method, or enter NA if not applicable.	If FDA changed the starting dose, indicate by what factor - e.g., 2x (if increase), 0.5x (if decreased), or enter NA if not applicable.	Did animal exposure affect the starting dose determination?	Was the adjustment made on total or free drug?	Other factors affecting human starting dose	FIP dose (value)	FIP dose (units)	Clinical dosing route	Clinical dosing regimen - assume 3-4wks/cycle (assume patient remains on study until toxicity, disease progression or withdraws from study)	Clinical primary DLT	Clinical secondary DLT	Clinical MTD or RP2D (highest dose) value	Clinical MTD or RP2D (units)	Number of dose escalations to highest dose evaluated (MTD or RP2D)	Human exposure at MTD (AUC-last ng.h/mL - total)	If rodent NOAEL was ND, could it be set based on an adverse toxicity not of special concern for late stage oncology patients (e.g., testes was only target organ at low dose)? If a dose fits this criteria, enter the value (mg/kg). Enter "-1" if a NOAEL was determined or a dose fitting this criteria could not be determined
END
[truncated: 8 more columns]

## Sheet: Drop downs
Company Compound Code	Drug Target class	Rodent species	Rodent STD10 mg/kg	Rodent NOAEL mg/kg	If rodent NOAEL was ND or set based on a toxicity not of special concern for late stage oncology patients (e.g., testes) enter the dose where this was the only toxicity. mg/kg	Nonrodent species	Nonrodent HNSTD mg/kg	Nonrodent NOAEL mg/kg	If nonrodent NOAEL was ND or set based on a toxicity not of special concern for late stage oncology patients (e.g., testes) enter the dose where this was the only toxicity. mg/kg	Nonclincial rodent primary DLT	Nonclincial rodent secondary DLT	Nonclinical non-rodent primary DLT	Nonclinical non-rodent secondary DLT	Clinical primary DLT	Clinical secondary DLT	Reversibility of DLT	Monitorabiltiy of DLT	FIP dose (value)	FIP dose (units)	How many dose escalations to highest clinical dose?	Nonclincial rodent primary DLT	Nonclincial rodent secondary DLT	Nonclinical non-rodent primary DLT	Nonclinical non-rodent secondary DLT	Clinical primary DLT	Clinical secondary DLT	Reversibility of DLT	Monitorabiltiy of DLT	FIP dose (value)	FIP dose (units)	FIP dose selection method	Define Alternative Method	Safety factor	Other factors affecting human starting dose	Did FDA increase or decrease the starting dose?	By what factor? (value and direction)	Did animal exposure affect the starting dose determination?	Was the adjustment made on total or free drug?	FIP before/after ICHS9 (Oct 2009)	Clinical MTD or RP2D (highest dose) value	Clinical MTD or RP2D (units)	Number of escalation cohorts to highest dose evaluated (MTD or RP2D)	Duration of nonclinical studies supporting FIP	Recovery period included?	Duration of recovery period	Exposure at rodent NOAEL (AUC24 ng.h/mL - total)	Exposure at rodent STD10 (AUC24 ng.h/mL - total)	Exposure at nonrodent NOAEL (AUC24 ng.h/mL - total)	Exposure at norodent HNSTD (AUC24 ng.h/mL - total)
	epigenetic	mouse	value	value		dog	value	value											mg		Adrenal	NA					yes	yes	value	mg	HNSTD		none		decrease		yes	NA	before		mg	value	2 weeks	yes	Not included	AUC24 (ng*h/mL) total [will vote on the units]	AUC24 (ng*h/mL) total	AUC24 (ng*h/mL) total	AUC24 (ng*h/mL) total
	cell cycle/DNA damage-repair	rat				monkey													mg/kg		Biliary	Adrenal					no	no		mg/kg	STD10		one sixth		increase		no	total	after		mg/kg		4 weeks	no	2 weeks
	signal transduction					marmoset													mg/m2		Bone	Biliary					partial	NA		mg/m2	MABEL		one tenth					free			mg/m2		6 weeks		4 weeks
	immuno-oncology					minipig															Bone Marrow/Hematological	Bone					predicted to reverse				NOAEL												8 weeks		6 weeks
	metabolic					rabbit															Cardiovascular - electrophysiology	Bone Marrow/Hematological					predicted not to reverse				Alternative												13 weeks		8 weeks
	apoptosis inducer																				Cardiovascular - hemodynamic effect	Cardiovascular - electrophysiology					unknown																6 months		13 weeks
	proteosome inhibition																				Cardiovascular - histological finding	Cardiovascular - hemodynamic effect					NA																9 months
	hormone therapy																				Central nervous system	Cardiovascular - histological finding
	cancer mutation																				Clinical - Body Weight Changes	Central nervous system
	not disclosed																				Clinical - Convulsions	Clinical - Body Weight Changes
																					Clinical - Emesis	Clinical - Convulsions
																					Clinical - other observations	Clinical - Emesis
																					Eye	Clinical - other observations
																					Gall Bladder	Eye
																					Gastrointestinal	Gall Bladder
																					Genetoxicity	Gastrointestinal
																					Kidney	Genetoxicity
																					Liver	Kidney
																					Lung	Liver
																					Lymphoid	Lung
																					Mortality (unknown cause)	Lymphoid
																					Muscle	Mortality (unknown cause)
																					Ovary	Muscle
																					Pancreas	Ovary
																					Peripheral Nerve	Pancreas
																					Skin	Peripheral Nerve
																					Systemic toxicity (i.e. systemic inflammation)	Skin
																					Testis	Systemic toxicity (i.e. systemic inflammation)
																					Thyroid	Testis
																					Urinary Bladder	Thyroid
																					Vasculature	Urinary Bladder
																					Not Disclosed	Vasculature
																					Not Determined	Not Disclosed
																						Not Determined
[truncated: 13 more columns]

## Sheet: XML Sheet
Cell	XML1	Column #	XML2	Record Name	XML3	XML String	Type	List
If nonrodent NOAEL was ND or set based on a toxicity not of special concern for late stage oncology patients (e.g., testes) enter the dose where this was the only adverse toxicity. mg/kg	<Single column="$	50	" target =".	AltHumanAdverseToxDoseNonrodent	" />	<Single column="$50" target =".AltHumanAdverseToxDoseNonrodent" />	Number
If rodent NOAEL was ND or set based on a toxicity not of special concern for late stage oncology patients (e.g., testes) enter the dose where this was the only adverse toxicity. mg/kg	<Single column="$	49	" target =".	AltHumanAdverseToxDoseRodent	" />	<Single column="$49" target =".AltHumanAdverseToxDoseRodent" />	Number
How many dose escalations to highest clinical dose?	<Single column="$	56	" target =".	AltHumanDoseEscalationNumber	" />	<Single column="$56" target =".AltHumanDoseEscalationNumber" />	Number
Number of dose escalation steps saved (Column AV-BE)	<Single column="$	57	" target =".	AltHumanDoseEscalationStepsSaved	" />	<Single column="$57" target =".AltHumanDoseEscalationStepsSaved" />	Number
If NOAEL were to be used to support FIP starting dose, what would that dose be? Use the more sensitive species in either Column M or AB unless AX or AY is more appropriate e.g. testes toxicity not concerning.	<Single column="$	52	" target =".	AltHumanNOAELusedFIPstartingDose	" />	<Single column="$52" target =".AltHumanNOAELusedFIPstartingDose" />	Number
Company Compound Code	<Single column="$	0	" target =".	CompoundID	" blind ="dddddd"/>	<Single column="$0" target =".CompoundID" blind ="dddddd"/>	Text
Clinical MTD or RP2D (highest dose) value	<Single column="$	45	" target =".	HumanClinicalMTPrRPD2	" />	<Single column="$45" target =".HumanClinicalMTPrRPD2" />	Number
Number of dose escalations to highest dose evaluated (MTD or RP2D)	<Single column="$	47	" target =".	HumanDoseEscalationNumber	" />	<Single column="$47" target =".HumanDoseEscalationNumber" />	Number
Human exposure at MTD (AUC-last ng.h/mL - total)	<Single column="$	48	" target =".	HumanExposureMTD	" />	<Single column="$48" target =".HumanExposureMTD" />	Number
FIP dose (value)	<Single column="$	39	" target =".	HumanFIPdose	" />	<Single column="$39" target =".HumanFIPdose" />	Number
Nonrodent HNSTD mg/kg	<Single column="$	25	" target =".	NonRodentHNSTD	" />	<Single column="$25" target =".NonRodentHNSTD" />	Number
Norodent exposure at HNSTD (AUC-last ng.h/mL - total)	<Single column="$	26	" target =".	NonRodentHNSTDExposure	" />	<Single column="$26" target =".NonRodentHNSTDExposure" />	Number
Nonrodent NOAEL mg/kg	<Single column="$	27	" target =".	NonRodentNOAEL	" />	<Single column="$27" target =".NonRodentNOAEL" />	Number
Nonrodent exposure at NOAEL (AUC-last ng.h/mL - total)	<Single column="$	28	" target =".	NonRodentNOAELexposure	" />	<Single column="$28" target =".NonRodentNOAELexposure" />	Number
Rodent NOAEL mg/kg	<Single column="$	12	" target =".	RodentNOAEL	" />	<Single column="$12" target =".RodentNOAEL" />	Number
Rodent exposure at NOAEL (AUC-last ng.h/mL - total)	<Single column="$	13	" target =".	RodentNOAELexposure	" />	<Single column="$13" target =".RodentNOAELexposure" />	Number
Rodent STD10 mg/kg	<Single column="$	10	" target =".	RodentSTD10	" />	<Single column="$10" target =".RodentSTD10" />	Number
Rodent exposure at STD10 (AUC-last ng.h/mL - total)	<Single column="$	11	" target =".	RodentSTD10Exposure	" />	<Single column="$11" target =".RodentSTD10Exposure" />	Number
Drug Target class	<Single column="$	1	" target =".	DrugTargetClass	" />	<Single column="$1" target =".DrugTargetClass" />	Text	epigenetic,cell cycle/DNA damage-repair,signal transduction,immuno-oncology,metabolic,apoptosis inducer,proteosome inhibition,hormone therapy,cancer mutation,not disclosed
Nonclinical package supporting FIP conducted before/after ICH S9 (Oct 2009)	<Single column="$	2	" target =".	BeforeAfterICHS9	" />	<Single column="$2" target =".BeforeAfterICHS9" />	Text	before,after
Rodent species	<Single column="$	3	" target =".	RodentSpecies	" />	<Single column="$3" target =".RodentSpecies" />	Text	mouse,rat
Potency toward rodent (R) vs human target (H)-Ki or IC50; '=' is within 10X	<Single column="$	4	" target =".	RodentVersusHuman	" />	<Single column="$4" target =".RodentVersusHuman" />	Text	R>human,R=human,R<human,unknown
Duration of rodent GLP study supporting FIP	<Single column="$	5	" target =".	RodentDuration	" />	<Single column="$5" target =".RodentDuration" />	Text	2 weeks,4 weeks,6 weeks,8 weeks,13 weeks
Recovery period included?	<Single column="$	6	" target =".	RodentRecoveryPeriod	" />	<Single column="$6" target =".RodentRecoveryPeriod" />	Text	Not included,2 weeks,4 weeks,6 weeks,8 weeks,13 weeks
Doses tested on rodent GLP study (mg/kg)	<Single column="$	7	" target =".	RodentDoses	" />	<Single column="$7" target =".RodentDoses" />	Text
Rodent dosing route	<Single column="$	8	" target =".	RodentDoseRoute	" />	<Single column="$8" target =".RodentDoseRoute" />	Text	oral,IV,SC,IM ,IT (tumor)
Rodent dosing regimen (taken from ICH S9)	<Single column="$	9	" target =".	RodentDoseRegimen	" />	<Single column="$9" target =".RodentDoseRegimen" />	Text	Single dose,Daily for 5 days,Daily for 5-7 days - alternating weeks (2-dose cycles) ,Daily for 4 weeks,Two or three times a week for 4 weeks ,Once a week for 3 weeks ,Once a week for 4-5 doses,Continuous
Rodent primary DLT	<Single column="$	14	" target =".	RodentPrimaryDLT	" />	<Single column="$14" target =".RodentPrimaryDLT" />	Text	Adrenal,Biliary,Bone,Bone Marrow/Hematological,Cardiovascular - electrophysiology,Cardiovascular - hemodynamic effect,Cardiovascular - histological finding,Central nervous system,Clinical - Body Weight Changes,Clinical - Convulsions,Clinical - Emesis,Clinical - other observations,Eye,Gall Bladder,Gastrointestinal,Genetoxicity,Kidney,Liver,Lung,Lymphoid,Mortality (unknown cause),Muscle,Ovary,Pancr…
Rodent secondary DLT	<Single column="$	15	" target =".	RodentSecondaryDLT	" />	<Single column="$15" target =".RodentSecondaryDLT" />	Text	NA,Adrenal,Biliary,Bone,Bone Marrow/Hematological,Cardiovascular - electrophysiology,Cardiovascular - hemodynamic effect,Cardiovascular - histological finding,Central nervous system,Clinical - Body Weight Changes,Clinical - Convulsions,Clinical - Emesis,Clinical - other observations,Eye,Gall Bladder,Gastrointestinal,Genetoxicity,Kidney,Liver,Lung,Lymphoid,Mortality (unknown cause),Muscle,Ovary,Pa…
Reversibility of rodent DLT	<Single column="$	16	" target =".	RodentDLTreversibility	" />	<Single column="$16" target =".RodentDLTreversibility" />	Text	yes,no,predicted to reverse,predicted not to reverse,unknown
Monitorabiltiy of rodent DLT	<Single column="$	17	" target =".	RodentDLTmonitorability	" />	<Single column="$17" target =".RodentDLTmonitorability" />	Text	yes,no
Nonrodent species	<Single column="$	18	" target =".	NonRodentSpecies	" />	<Single column="$18" target =".NonRodentSpecies" />	Text	dog,monkey,marmoset,minipig
Potency toward nonrodent (NR) vs human target (H)-Ki or IC50; '=' is within 10X	<Single column="$	19	" target =".	NonRodentVersusHuman	" />	<Single column="$19" target =".NonRodentVersusHuman" />	Text	NR>human,NR=human,NR<human,unknown
Duration of nonrodent GLP study supporting FIP	<Single column="$	20	" target =".	NonRodentDuration	" />	<Single column="$20" target =".NonRodentDuration" />	Text	2 weeks,4 weeks,6 weeks,8 weeks,13 weeks
Recovery period included?	<Single column="$	21	" target =".	NonRodentRecoveryPeriod	" />	<Single column="$21" target =".NonRodentRecoveryPeriod" />	Text	Not included,2 weeks,4 weeks,6 weeks,8 weeks,13 weeks
Doses tested on nonrodent GLP study (mg/kg)	<Single column="$	22	" target =".	NonRodentDoses	" />	<Single column="$22" target =".NonRodentDoses" />	Text
Nonrodent dosing route	<Single column="$	23	" target =".	NonRodentDoseRoute	" />	<Single column="$23" target =".NonRodentDoseRoute" />	Text	oral,IV,SC,IM ,IT (tumor)
Nonrodent dosing regimen (taken from ICHS9)	<Single column="$	24	" target =".	NonRodentDoseRegimen	" />	<Single column="$24" target =".NonRodentDoseRegimen" />	Text	Single dose,Daily for 5 days,Daily for 5-7 days - alternating weeks (2-dose cycles) ,Daily for 4 weeks,Two or three times a week for 4 weeks ,Once a week for 3 weeks ,Once a week for 4-5 doses,Continuous
Nonrodent primary DLT	<Single column="$	29	" target =".	NonRodentPrimaryDLT	" />	<Single column="$29" target =".NonRodentPrimaryDLT" />	Text	Adrenal,Biliary,Bone,Bone Marrow/Hematological,Cardiovascular - electrophysiology,Cardiovascular - hemodynamic effect,Cardiovascular - histological finding,Central nervous system,Clinical - Body Weight Changes,Clinical - Convulsions,Clinical - Emesis,Clinical - other observations,Eye,Gall Bladder,Gastrointestinal,Genetoxicity,Kidney,Liver,Lung,Lymphoid,Mortality (unknown cause),Muscle,Ovary,Pancr…
Nonrodent secondary DLT	<Single column="$	30	" target =".	NonRodentSecondaryDLT	" />	<Single column="$30" target =".NonRodentSecondaryDLT" />	Text	NA,Adrenal,Biliary,Bone,Bone Marrow/Hematological,Cardiovascular - electrophysiology,Cardiovascular - hemodynamic effect,Cardiovascular - histological finding,Central nervous system,Clinical - Body Weight Changes,Clinical - Convulsions,Clinical - Emesis,Clinical - other observations,Eye,Gall Bladder,Gastrointestinal,Genetoxicity,Kidney,Liver,Lung,Lymphoid,Mortality (unknown cause),Muscle,Ovary,Pa…
Reversibility of nonrodent DLT	<Single column="$	31	" target =".	NonRodentDLTreversibility	" />	<Single column="$31" target =".NonRodentDLTreversibility" />	Text	yes,no,predicted to reverse,predicted not to reverse,unknown
Monitorabiltiy of nonrodent DLT	<Single column="$	32	" target =".	NonRodentDLTmonitorability	" />	<Single column="$32" target =".NonRodentDLTmonitorability" />	Text	yes,no
FIP dose selection method	<Single column="$	33	" target =".	HumanFIPdoseSelectionMethod	" />	<Single column="$33" target =".HumanFIPdoseSelectionMethod" />	Text	HNSTD,STD10,MABEL,NOAEL,Alternative
Define Alternative Method	<Single column="$	34	" target =".	HumanAlternateMethodDefinition	" />	<Single column="$34" target =".HumanAlternateMethodDefinition" />	Text
If FDA changed the starting dos,e indicate by what factor - e.g., 2x (if increase), 0.5x (if decreased), or enter -1 if not applicable.	<Single column="$	35	" target =".	HumanFDAstartingDoseChange	" />	<Single column="$35" target =".HumanFDAstartingDoseChange" />	Text
Did animal exposure affect the starting dose determination?	<Single column="$	36	" target =".	HumanAnimalExposureAffectStartDose	" />	<Single column="$36" target =".HumanAnimalExposureAffectStartDose" />	Text	yes,no
Was the adjustment made on total or free drug?	<Single column="$	37	" target =".	HumanTotalOrFreeAdjustment	" />	<Single column="$37" target =".HumanTotalOrFreeAdjustment" />	Text	total,free
Other factors affecting human starting dose	<Single column="$	38	" target =".	HumanStartingDoseOtherFactors	" />	<Single column="$38" target =".HumanStartingDoseOtherFactors" />	Text
FIP dose (units)	<Single column="$	40	" target =".	HumanFIPdoseUnits	" />	<Single column="$40" target =".HumanFIPdoseUnits" />	Text	mg,mg/kg,mg/m2
Clinical dosing route	<Single column="$	41	" target =".	HumanClinicalDosingRoute	" />	<Single column="$41" target =".HumanClinicalDosingRoute" />	Text	oral,IV,SC,IM ,IT (tumor)
Clinical dosing regimen (assume continuous dosing)	<Single column="$	42	" target =".	HumanClinicalDosingRegimen	" />	<Single column="$42" target =".HumanClinicalDosingRegimen" />	Text	Single dose,Daily for 5 days,Daily for 5-7 days - alternating weeks (2-dose cycles) ,Daily for 4 weeks,Two or three times a week for 4 weeks ,Once a week for 3 weeks ,Once a week for 4-5 doses,Continuous
Clinical primary DLT	<Single column="$	43	" target =".	HumanClinicalPrimaryDLT	" />	<Single column="$43" target =".HumanClinicalPrimaryDLT" />	Text	Adrenal,Biliary,Bone,Bone Marrow/Hematological,Cardiovascular - electrophysiology,Cardiovascular - hemodynamic effect,Cardiovascular - histological finding,Central nervous system,Clinical - Body Weight Changes,Clinical - Convulsions,Clinical - Emesis,Clinical - other observations,Eye,Gall Bladder,Gastrointestinal,Genetoxicity,Kidney,Liver,Lung,Lymphoid,Mortality (unknown cause),Muscle,Ovary,Pancr…
Clinical secondary DLT	<Single column="$	44	" target =".	HumanClinicalSecondaryDLT	" />	<Single column="$44" target =".HumanClinicalSecondaryDLT" />	Text	NA,Adrenal,Biliary,Bone,Bone Marrow/Hematological,Cardiovascular - electrophysiology,Cardiovascular - hemodynamic effect,Cardiovascular - histological finding,Central nervous system,Clinical - Body Weight Changes,Clinical - Convulsions,Clinical - Emesis,Clinical - other observations,Eye,Gall Bladder,Gastrointestinal,Genetoxicity,Kidney,Liver,Lung,Lymphoid,Mortality (unknown cause),Muscle,Ovary,Pa…
Clinical MTD or RP2D (units)	<Single column="$	46	" target =".	HumanClinicalMTPrRPD2Units	" />	<Single column="$46" target =".HumanClinicalMTPrRPD2Units" />	Text	mg,mg/kg,mg/m2
Add any comments on rationale for selecting AX or AY for this exercise.	<Single column="$	51	" target =".	AltHumanComments	" />	<Single column="$51" target =".AltHumanComments" />	Text
FIP dose (units) for alternative starting dose	<Single column="$	53	" target =".	AltHumanNOAELusedFIPstartingDoseUnits	" />	<Single column="$53" target =".AltHumanNOAELusedFIPstartingDoseUnits" />	Text	-1,mg,mg/kg,mg/m2
Species used for this assessment	<Single column="$	54	" target =".	AltHumanSpecies	" />	<Single column="$54" target =".AltHumanSpecies" />	Text	-1,rodent,nonrodent
Would this dose have been tolerated? (is this value lower than value in Column AN?)	<Single column="$	55	" target =".	AltHumanDoseTolerated	" />	<Single column="$55" target =".AltHumanDoseTolerated" />	Text	-1,yes,no
