# Supplementary material for: An IQ consortium analysis of starting dose selection for oncology small molecule first-in-patient trials suggests an alternative NOAEL-based method can be safe while reducing time to the recommended phase 2 dose
Source: Cancer Chemother Pharmacol. 2023 Jul 28;92(6):455–64. doi: 10.1007/s00280-023-04570-3 (PMC10638197; doi:10.1007/s00280-023-04570-3)
Supplement: Supplementary file 2 — Supplementary file2 (XLSX 44 KB) [file 280_2023_4570_MOESM2_ESM.xlsx]

## Sheet: Sheet1
ID	DrugTargetClass	BeforeAfterICHS9	RodentSpecies	RodentVersusHuman	RodentDuration	RodentRecoveryPeriod	RodentDoses	RodentDoseRoute	RodentDoseRegimen	RodentSTD10	RodentSTD10Exposure	RodentNOAEL	RodentNOAELexposure	RodentPrimaryDLT	RodentSecondaryDLT	RodentDLTreversibility	RodentDLTmonitorability	NonRodentSpecies	NonRodentVersusHuman	NonRodentDuration	NonRodentRecoveryPeriod	NonRodentDoses	NonRodentDoseRoute	NonRodentDoseRegimen	NonRodentHNSTD	NonRodentHNSTDExposure	NonRodentNOAEL	NonRodentNOAELexposure	NonRodentPrimaryDLT	NonRodentSecondaryDLT	NonRodentDLTreversibility	NonRodentDLTmonitorability	HumanFIPdoseSelectionMethod	HumanAlternateMethodDefinition	HumanFDAstartingDoseChange	HumanAnimalExposureAffectStartDose	HumanTotalOrFreeAdjustment	HumanStartingDoseOtherFactors	HumanFIPdose	HumanFIPdoseUnits	HumanClinicalDosingRoute	HumanClinicalDosingRegimen	HumanClinicalPrimaryDLT	HumanClinicalSecondaryDLT	HumanClinicalMTPrRPD2	HumanClinicalMTPrRPD2Units	HumanDoseEscalationNumber	HumanExposureMTD	AltHumanAdverseToxDoseRodent
1	signal transduction	after	rat	unknown	4 weeks	4 weeks	50;150;450/900	oral	Daily for 4 weeks	450	582000	150	249000	Lymphoid	Gastrointestinal	yes	no	dog	unknown	4 weeks	4 weeks	5;25;100	oral	Daily for 4 weeks	25	150000	25	150000	Lymphoid	Cardiovascular - histological finding	partial	no	Alternative	Starting dose is HED of the rat and dog NOAELs; with an additional 8- to 15-fold safety factor applied to these HEDs	NA	no	NA	NA	100	mg	oral	Continuous (daily)	Liver	Clinical - Emesis	600	mg	3	17060	-1
2	cancer mutation	after	rat	unknown	4 weeks	4 weeks	50;200;600	oral	Daily for 4 weeks	600	457000	-1	-1	Clinical - Body Weight Changes	Liver	yes	yes	dog	unknown	4 weeks	4 weeks	3;15;60	oral	Daily for 4 weeks	15	49600	-1	-1	Pancreas	Clinical - Body Weight Changes	partial	yes	HNSTD	with adidtional saftey factor of 4 (1/24 HED of HNSTD)	NA	no	NA	pancreas tox not seen with this class of agents therefore additional saftey factor of 4	20	mg	oral	Continuous (daily)	Pancreas	Bone Marrow/Hematological	80	mg	3	11038	50
3	epigenetic	after	rat	unknown	4 weeks	4 weeks	5;15;30	oral	Daily for 4 weeks	5	7520	-1	-1	Gastrointestinal	Bone Marrow/Hematological	partial	yes	dog	unknown	4 weeks	4 weeks	0.5;2;4	oral	Daily for 4 weeks	2	7555	-1	-1	Gastrointestinal	Bone Marrow/Hematological	yes	yes	HNSTD	NA	NA	yes	total	HNSTD was selected for human starting dose determination since no severe toxicity was observed at rodent STD10 (but next highest rodent dose level exceeded STD10) and aim was to minimise number of dose escalations needed to reach predicted human minimum efficacious dose. Additional reassurance was provided by the observation that non-rodent DLT (GI) could be mitigated by a cyclical dosing regimen…	10	mg	oral	Daily for 4 weeks	Bone Marrow/Hematological	NA	500	mg	8	27700	-1
4	cancer mutation	before	rat	unknown	4 weeks	4 weeks	10;20;30;60;120	oral	Daily for 4 weeks	30	59802	30	59802	Mortality (unknown cause)	Central nervous system	unknown	no	monkey	unknown	4 weeks	4 weeks	30;75;150	oral	Daily for 4 weeks	150	140552	30	42831	Not Determined	Not Determined	NA	NA	STD10	NA	NA	no	NA	added additional safety factor of 3X	10	mg	oral	Continuous (daily)	Not Determined	Not Determined	800	mg	8	40400	-1
5	signal transduction	after	rat	unknown	4 weeks	4 weeks	10;30;45	oral	Daily for 4 weeks	45	20900	-1	-1	Gastrointestinal	Skin	predicted not to reverse	yes	monkey	unknown	4 weeks	4 weeks	5;10;20	oral	Daily for 4 weeks	20	9500	5	1995	Gastrointestinal	Eye	predicted to reverse	yes	STD10	NA	NA	no	NA	NA	45	mg	oral	Continuous (daily)	Eye	Gastrointestinal	400	mg	5	25400	-1
6	signal transduction	after	rat	unknown	4 weeks	4 weeks	80;250;750	oral	Daily for 4 weeks	750	69250	-1	-1	Liver	Skin	yes	yes	dog	unknown	4 weeks	4 weeks	5;20;50	oral	Daily for 4 weeks	50	50625	-1	-1	Liver	NA	yes	yes	HNSTD	NA	NA	yes	total	NA	100	mg	oral	Continuous (daily)	Peripheral Nerve	Skin	1200	mg	5	28400	-1
7	proteosome inhibition	after	rat	R=human	4 weeks	2 weeks	20;30;40	oral	Daily for 5-7 days - alternating weeks (2-dose cycles)	30	3948	-1	-1	Clinical - Body Weight Changes	Bone Marrow/Hematological	partial	yes	dog	NR=human	4 weeks	Not included	3;6;10	oral	Daily for 5-7 days - alternating weeks (2-dose cycles)	6	4339	3	1715	Gastrointestinal	Bone Marrow/Hematological	predicted to reverse	yes	STD10	NA	NA	no	NA	NA	30	mg	oral	Daily for 5-7 days - alternating weeks (2-dose cycles)	Clinical - Emesis	Clinical - other observations	150	mg	4	1610	-1
8	signal transduction	after	rat	R=human	4 weeks	4 weeks	10;30;150	oral	Daily for 4 weeks	30	85700	-1	-1	Gastrointestinal	Bone Marrow/Hematological	yes	yes	monkey	NR=human	4 weeks	4 weeks	10;30;100	oral	Daily for 4 weeks	30	22200	-1	-1	Gastrointestinal	Bone Marrow/Hematological	yes	yes	STD10	NA	NA	no	NA	NA	25	mg	oral	Continuous (daily)	Not Determined	Not Determined	400	mg	5	30200	30
9	proteosome inhibition	after	rat	R=human	4 weeks	2 weeks	0.5;1;2;4;6	IV	Daily for 5-7 days - alternating weeks (2-dose cycles)	2	9230	0.5	-1	Cardiovascular - histological finding	Bone Marrow/Hematological	partial	yes	monkey	NR=human	4 weeks	2 weeks	0.5;1;2	IV	Daily for 5-7 days - alternating weeks (2-dose cycles)	1	1009	0.5	779	Lung	Cardiovascular - histological finding	yes	yes	STD10	NA	NA	no	NA	NA	1.2	mg/m2	IV	Daily for 5-7 days - alternating weeks (2-dose cycles)	Bone Marrow/Hematological	Clinical - other observations	15	mg/m2	6	2995	-1
10	signal transduction	after	rat	unknown	4 weeks	Not included	0.25;1;2.5;10	oral	Daily for 5-7 days - alternating weeks (2-dose cycles)	1	4410	0.25	61.9	Gastrointestinal	Bone Marrow/Hematological	predicted to reverse	yes	dog	unknown	4 weeks	Not included	0.1;0.5;1	oral	Daily for 5-7 days - alternating weeks (2-dose cycles)	0.5	6420	0.1	788	Gastrointestinal	Bone Marrow/Hematological	predicted to reverse	yes	HNSTD	NA	NA	no	NA	NA	1	mg	oral	Daily for 5-7 days - alternating weeks (2-dose cycles)	Bone Marrow/Hematological	Clinical - Emesis	25	mg	5	10900	1
11	immuno-oncology	after	rat	R>human	4 weeks	13 weeks	0.09;0.3;1.2	SC	Once a week for 4-5 doses	1.2	22200	1.2	22200	Not Determined	NA	NA	NA	monkey	NR=human	4 weeks	13 weeks	0.84;2.76;5.52	SC	Once a week for 4-5 doses	5.52	2930	5.52	2930	Not Determined	NA	NA	NA	MABEL	NA	NA	no	total	AlHydrogel limits based on Al CNS tox	0.1	mg	IT (tumor)	Once a week for 3 weeks	Not Determined	Not Determined	0.6	mg	3	137000	-1
12	signal transduction	after	rat	unknown	4 weeks	4 weeks	30;50;75	oral	Daily for 4 weeks	75	36850	-1	-1	Gastrointestinal	Skin	yes	yes	dog	unknown	4 weeks	4 weeks	4;8;20	oral	Daily for 4 weeks	20	8450	-1	-1	Gastrointestinal	Skin	yes	yes	HNSTD	NA	NA	no	NA	NA	75	mg	oral	Continuous (daily)	Skin	Gastrointestinal	150	mg	3	11300	30
13	apoptosis inducer	after	rat	R=human	4 weeks	4 weeks	0.1;2	oral	Daily for 4 weeks	2	2380	-1	-1	Bone Marrow/Hematological	Lymphoid	partial	yes	dog	NR=human	4 weeks	4 weeks	0.1; 0.25	oral	Daily for 4 weeks	0.25	142.5	-1	-1	Bone Marrow/Hematological	Lymphoid	yes	yes	HNSTD	NA	NA	no	NA	NA	1	mg	oral	Daily for 5 days	Bone Marrow/Hematological	Gastrointestinal	45	mg	7	6353.9	-1
14	signal transduction	before	rat	unknown	4 weeks	4 weeks	10;30;70;100;200	oral	Daily for 4 weeks	100	16924	70	14090	Gastrointestinal	NA	yes	yes	dog	unknown	4 weeks	Not included	0.5;1.5;5	oral	Daily for 4 weeks	5	3450	5	3450	Gastrointestinal	NA	predicted to reverse	yes	STD10	NA	NA	no	NA	NA	50	mg	oral	Continuous (daily)	Gastrointestinal	Skin	500	mg	6	4322	-1
15	cell cycle/DNA damage-repair	before	rat	unknown	4 weeks	4 weeks	50;100;200;400	oral	alternative dosing regimen	100	45300	-1	-1	Bone Marrow/Hematological	Gastrointestinal	yes	yes	dog	unknown	4 weeks	4 weeks	0.2;0.6;2	oral	alternative dosing regimen	2	3260	-1	-1	Bone Marrow/Hematological	Gastrointestinal	yes	yes	HNSTD	NA	2.5x	no	NA	company suggested 10 mg; FDA suggested 100 mg ; company used 25 mg	25	mg	oral	alternative dosing regimen	Bone Marrow/Hematological	NA	125	mg	5	1733	-1
16	signal transduction	after	rat	unknown	4 weeks	4 weeks	1;2;4;8;15;30	oral	Daily for 4 weeks	8	18800	8	18800	Pancreas	NA	yes	yes	dog	unknown	4 weeks	4 weeks	2;7;25	oral	Daily for 4 weeks	25	40000	25	40000	Pancreas	NA	yes	yes	STD10	NA	NA	no	NA	NA	10	mg	oral	Continuous (daily)	Central nervous system	Peripheral Nerve	100	mg	6	5650	-1
17	signal transduction	before	mouse	unknown	4 weeks	Not included	10;30;250	oral	Daily for 4 weeks	250	23720	10	370	Not Determined	NA	predicted to reverse	yes	dog	unknown	4 weeks	Not included	10;30;100	oral	Daily for 4 weeks	30	4150	-1	-1	Gastrointestinal	Bone Marrow/Hematological	predicted to reverse	yes	Alternative	1/6 dog LOAEL	NA	no	NA	NA	60	mg	oral	Continuous (daily)	Cardiovascular - hemodynamic effect	NA	10	mg	0	288	-1
18	immuno-oncology	after	rat	R=human	4 weeks	Not included	0.5, 5.0, 50	SC	Once a week for 4-5 doses	-1	-1	0.5	78.87	Skin	Lymphoid	predicted to reverse	yes	dog	NR<human	4 weeks	Not included	0.01;0.06;0.4	SC	Once a week for 4-5 doses	0.4	182.6	0.01	35.5	Systemic toxicity (i.e. systemic inflammation)	NA	predicted to reverse	yes	Alternative	modeling	NA	no	NA	modeling based on pharmicologically active dose	0.01	mg	IT (tumor)	Once a week for 4-5 doses	Systemic toxicity (i.e. systemic inflammation)	NA	3	mg	8	17.6	-1
19	immuno-oncology	after	mouse	R=human	4 weeks	4 weeks	0.1;0.4;1.6	IV	Two or three times a week for 4 weeks	>1.6	1094.4	1.6	1094.4	None	Lymphoid	yes	yes	monkey	NR=human	4 weeks	2 weeks	0.16;0.5;1.5	IV	Two or three times a week for 4 weeks	0.5	973.12	0.16	339.92	Liver	Lymphoid	unknown	yes	NOAEL	NA	NA	no	NA	Safety factor of 48 used	0.2	mg	IT (tumor)	Once a week for 4-5 doses	Systemic toxicity (i.e. systemic inflammation)	NA	0.8	mg	3	-1	-1
20	metabolic	after	rat	R<human	4 weeks	2 weeks	40;300;600	oral	Daily for 4 weeks	-1	-1	40	301000	Clinical - other observations	NA	yes	yes	dog	NR<human	4 weeks	4 weeks	30;100;275	oral	Daily for 4 weeks	100	1080000	30	259000	Clinical - other observations	NA	yes	yes	NOAEL	NA	NA	yes	NA	normal healthy volunteers used in FIH; exposure at NOAEL and modeling used to define starting and maximum doses	100	mg	oral	Continuous (daily)	Not Disclosed	NA	300	mg	4	-1	-1
21	immuno-oncology	after	rat	R<human	4 weeks	2 weeks	5;20;80	oral	Daily for 4 weeks	20	11100	5	2450	Bone Marrow/Hematological	Liver	yes	yes	dog	NR=human	4 weeks	2 weeks	10;30;100	oral	Daily for 4 weeks	30	5610	30	5610	Clinical - Body Weight Changes	Liver	yes	yes	STD10	NA	NA	no	NA	NA	25	mg	oral	Continuous (daily)	Liver	NA	200	mg	3	11900	-1
22	epigenetic	after	mouse	unknown	4 weeks	4 weeks	5;15;45	oral	alternative dosing regimen	45	27750	5	2210	Clinical - other observations	Not Determined	yes	yes	dog	unknown	4 weeks	4 weeks	0.125;0.250;0.375;0.75;1.5	oral	Once a week for 4-5 doses	0.25	287	0.125	127	Gastrointestinal	Not Determined	yes	yes	HNSTD	NA	NA	no	NA	NA	1.25	mg	oral	Once a week for 4-5 doses	Bone Marrow/Hematological	Not Determined	80	mg	7	655	-1
23	immuno-oncology	after	rat	unknown	4 weeks	4 weeks	30;100;300	oral	Daily for 4 weeks	300	98450	100	54200	Kidney	Systemic toxicity (i.e. systemic inflammation)	no	yes	monkey	unknown	4 weeks	4 weeks	0.5;1.5;6	oral	Daily for 4 weeks	0.5	1870	-1	-1	Lymphoid	Gastrointestinal	yes	yes	MABEL	NA	NA	no	NA	NA	0.5	mg	oral	Continuous (daily)	Bone Marrow/Hematological	Clinical - other observations	3	mg	5	1117	-1
24	epigenetic	after	rat	unknown	4 weeks	4 weeks	5;10;15;20;30;60	oral	Two or three times a week for 4 weeks	20	17700	-1	-1	Gastrointestinal	Bone Marrow/Hematological	yes	yes	dog	unknown	4 weeks	4 weeks	1.75;3.75;7.5	oral	Two or three times a week for 4 weeks	3.75	10000	-1	-1	Gastrointestinal	Bone Marrow/Hematological	yes	yes	STD10	NA	NA	no	NA	NA	15	mg	oral	Two or three times a week for 4 weeks	Bone Marrow/Hematological	Gastrointestinal	45	mg	4	47960	-1
25	signal transduction	after	rat	unknown	4 weeks	2 weeks	1;5;15	oral	Daily for 4 weeks	15	1075000	-1	-1	Bone Marrow/Hematological	Gastrointestinal	yes	yes	dog	NR=human	4 weeks	2 weeks	0.5;1.5;5	oral	Daily for 4 weeks	5	14800	0.5	967	Gastrointestinal	Bone Marrow/Hematological	yes	yes	STD10	NA	NA	no	NA	NA	5	mg	oral	Continuous (daily)	Bone Marrow/Hematological	Pancreas	200	mg	7	78225	-1
26	cell cycle/DNA damage-repair	before	rat	unknown	4 weeks	4 weeks	10;30;50	oral	Daily for 4 weeks	50	52573	-1	-1	Gastrointestinal	Bone Marrow/Hematological	yes	yes	dog	unknown	4 weeks	4 weeks	1;3;10	oral	Daily for 4 weeks	3	1793	-1	-1	Gastrointestinal	Bone Marrow/Hematological	yes	yes	STD10	NA	NA	no	NA	NA	50	mg	oral	Continuous (daily)	Gastrointestinal	Bone Marrow/Hematological	400	mg	7	3460	-1
27	signal transduction	after	rat	unknown	4 weeks	4 weeks	40;100;120;300;350;1000	oral	Daily for 4 weeks	1000	48200	1000	48200	Lymphoid	Not Determined	yes	yes	dog	unknown	4 weeks	4 weeks	20/10;60/20;180/120	oral	Daily for 4 weeks	20	27700	20	27700	Bone Marrow/Hematological	Lymphoid	yes	yes	NOAEL	NA	NA	no	NA	An additional 4x safety factor was added due to differences in clearance across species	25	mg	oral	Continuous (daily)	Not Determined	NA	300	mg	6	152000	-1
28	signal transduction	before	rat	unknown	4 weeks	4 weeks	15;50;150	oral	Daily for 4 weeks	50	44605	-1	-1	Kidney	Gastrointestinal	predicted to reverse	yes	dog	unknown	4 weeks	4 weeks	5;30;100	oral	Daily for 4 weeks	100	38115	30	25948	Clinical - Emesis	Not Determined	yes	yes	Alternative	1/6 a minimally toxic dose (15 mg/kg) in rats	NA	no	NA	NA	30	mg	oral	Continuous (daily)	Kidney	Not Determined	300	mg	5	3440	-1
29	signal transduction	before	rat	unknown	4 weeks	4 weeks	3;10;30	oral	Daily for 4 weeks	10	31110	-1	-1	Kidney	Lymphoid	no	yes	dog	unknown	4 weeks	4 weeks	2;25;250/125	oral	Daily for 4 weeks	25	26708	-1	-1	Clinical - other observations	Not Determined	yes	no	STD10	NA	NA	no	NA	NA	3	mg	oral	Continuous (daily)	Liver	Not Determined	240	mg	7	9690	-1
30	signal transduction	before	rat	unknown	4 weeks	4 weeks	25;75;225/150	oral	Daily for 4 weeks	150	101100	-1	-1	Gastrointestinal	Liver	partial	yes	monkey	unknown	13 weeks	4 weeks	3;15;30	oral	alternative dosing regimen	30	33400	30	33400	Not Determined	Not Determined	NA	yes	Alternative	12x below a minimally toxic dose in rats (25 mg/kg)	NA	no	NA	NA	20	mg	oral	alternative dosing regimen	Clinical - other observations	Skin	600	mg	8	17900	-1
31	signal transduction	after	rat	unknown	4 weeks	4 weeks	5;15;20;50;75/45;150/120	oral	Daily for 4 weeks	45	151000	20	50800	Mortality (unknown cause)	Bone Marrow/Hematological	yes	yes	minipig	unknown	4 weeks	4 weeks	2;5;12	oral	Daily for 4 weeks	12	23200	12	23200	Not Determined	Not Determined	NA	NA	NOAEL	NA	NA	no	NA	NA	20	mg	oral	Continuous (daily)	Clinical - other observations	Bone Marrow/Hematological	320	mg	5	55700	-1
32	cell cycle/DNA damage-repair	after	rat	unknown	4 weeks	4 weeks	1;5;10	oral	Daily for 4 weeks	5	201390	1	36113	Gastrointestinal	Bone Marrow/Hematological	yes	yes	dog	unknown	4 weeks	4 weeks	4;10;30	oral	Daily for 4 weeks	10	3410	4	1916	Gastrointestinal	Bone Marrow/Hematological	yes	yes	HNSTD	NA	NA	yes	total	Exposure at MTD/STD10 in rats exceeded predicted efficacious exposure in humans while exposure at all doses in dogs was below predicted efficacious exposure in humans. So we considered dog a more sensitive species and went with calculating the FHD from dog doses even though the DeGeorge algorithm would have had us base it on the rat dose.	50	mg	oral	Continuous (daily)	Gastrointestinal	Eye	50	mg	0	49200	-1
33	immuno-oncology	after	rat	unknown	4 weeks	4 weeks	25;125;1000	oral	Daily for 4 weeks	1000	377000	125	66500	Not Determined	Not Determined	NA	NA	dog	unknown	4 weeks	4 weeks	3;18;356	oral	Daily for 4 weeks	356	341500	18	20000	Gastrointestinal	NA	yes	yes	NOAEL	NA	NA	no	NA	NA	60	mg	oral	Continuous (daily)	Not Determined	Not Determined	240	mg	2	17700	-1
34	signal transduction	after	rat	R=human	13 weeks	4 weeks	2;5;12	oral	alternative dosing regimen	12	2800	5	980	Cardiovascular - histological finding	Liver	partial	no	dog	NR=human	13 weeks	4 weeks	1.25;3;7.5	oral	alternative dosing regimen	7.5	1517	7.5	1517	Not Determined	NA	unknown	no	STD10	NA	NA	no	NA	NA	10	mg	oral	alternative dosing regimen	Not Determined	NA	70	mg	5	1320	-1
35	cell cycle/DNA damage-repair	before	rat	unknown	4 weeks	2 weeks	1;4;10;40	IV	alternative dosing regimen	40	14383	-1	-1	Not Determined	Not Determined	NA	NA	dog	unknown	4 weeks	2 weeks	1;4;10;40	IV	alternative dosing regimen	4	2800	-1	-1	Gastrointestinal	Bone Marrow/Hematological	yes	yes	Alternative	8-fold lower than minimally toxic dose	na	yes	total	A dose was selected that was predicted (PK/PD modeling) to at the low end of the efficacious exposure range	10	mg/m2	IV	alternative dosing regimen	Bone Marrow/Hematological	NA	105	mg/m2	4	2034	-1
36	signal transduction	after	rat	unknown	4 weeks	4 weeks	5;15;30	oral	Daily for 4 weeks	15	-1	5	1925	Gastrointestinal	Bone Marrow/Hematological	yes	yes	dog	unknown	4 weeks	4 weeks	1;3;6;15;30	oral	Daily for 4 weeks	6	3903	3	1477	Mortality (unknown cause)	Not Determined	unknown	yes	Alternative	7-fold lower than minimally toxic dose in rat	na	no	NA	na	20	mg	oral	alternative dosing regimen	Clinical - Emesis	Cardiovascular - hemodynamic effect	200	mg	6	3200	-1
37	epigenetic	after	rat	unknown	4 weeks	2 weeks	30;100;300	IV	Two or three times a week for 4 weeks	100	54000	-1	-1	Vasculature	Systemic toxicity (i.e. systemic inflammation)	partial	yes	dog	unknown	4 weeks	2 weeks	30;100;200	IV	Two or three times a week for 4 weeks	100	80000	30	14900	Vasculature	Systemic toxicity (i.e. systemic inflammation)	partial	yes	STD10	NA	0.5x	yes	total	Infusion duration	50	mg	IV	Two or three times a week for 4 weeks	Systemic toxicity (i.e. systemic inflammation)	Liver	3000	mg	8	124000	-1
38	epigenetic	after	rat	unknown	4 weeks	4 weeks	3;10;30	oral	Daily for 4 weeks	30	12100	3	478	Gastrointestinal	Bone Marrow/Hematological	yes	yes	dog	unknown	4 weeks	4 weeks	0.3;1;3	oral	Daily for 4 weeks	1	2100	1	2100	Gastrointestinal	Bone Marrow/Hematological	yes	yes	HNSTD	NA	0.5x	no	NA	NA	2	mg	oral	Continuous (daily)	Bone Marrow/Hematological	Gastrointestinal	100	mg	9	7920	-1
39	apoptosis inducer	after	rat	R=human	4 weeks	4 weeks	0.075;0.25;0.5	oral	Daily for 4 weeks	0.5	100000	0.075	9900	Lymphoid	Liver	yes	yes	dog	NR=human	4 weeks	4 weeks	0.0125;0.025;0.05	oral	Daily for 4 weeks	0.025	13200	0.0125	5000	Clinical - other observations	Not Determined	yes	yes	HNSTD	NOAEL	NA	no	NA	NA	0.2	mg	oral	alternative dosing regimen	Bone Marrow/Hematological	Gastrointestinal	1.5	mg	4	66000	-1
40	immuno-oncology	after	rat	R=human	4 weeks	4 weeks	10;45;200	oral	Daily for 4 weeks	200	57000000	45	40000000	Lymphoid	NA	yes	yes	dog	NR=human	4 weeks	4 weeks	0.1;0.5;1.5/1.0	oral	Daily for 4 weeks	1	1830400	0.1	70400	Lymphoid	Liver	yes	yes	HNSTD	NOAEL	NA	no	NA	NA	5	mg	oral	Daily for 4 weeks	Gastrointestinal	Liver	400	mg	7	33800000	-1
41	apoptosis inducer	after	rat	R=human	4 weeks	4 weeks	2;5;20	oral	Daily for 5-7 days - alternating weeks (2-dose cycles)	20	444000000	2	44400000	Bone Marrow/Hematological	Testis	yes	yes	minipig	NR=human	4 weeks	4 weeks	1;3;10	oral	Daily for 5-7 days - alternating weeks (2-dose cycles)	3	6216000	1	2555500	Bone Marrow/Hematological	Gastrointestinal	yes	yes	HNSTD	NOAEL	NA	no	NA	NA	10	mg	oral	alternative dosing regimen	Bone Marrow/Hematological	Gastrointestinal	50	mg	6	185296000	-1
42	signal transduction	after	rat	R=human	4 weeks	2 weeks	3;15;40	oral	Daily for 4 weeks	15	3970	15	3790	Gastrointestinal	Bone Marrow/Hematological	partial	yes	dog	NR=human	4 weeks	2 weeks	1;7.5;15	oral	Daily for 4 weeks	7.5	22150	7.5	22150	Gastrointestinal	Bone Marrow/Hematological	partial	yes	HNSTD	NA	NA	no	NA	Drug product strength	25	mg	oral	Continuous (daily)	Liver	Gastrointestinal	125	mg	4	4470	-1
43	signal transduction	before	rat	R=human	4 weeks	2 weeks	5;20;200	oral	Daily for 4 weeks	200	28300	-1	-1	Gastrointestinal	Not Determined	yes	yes	dog	NR=human	4 weeks	2 weeks	1;5;50	oral	Daily for 4 weeks	5	12300	5	12300	Gastrointestinal	Cardiovascular - histological finding	yes	yes	MABEL	NA	NA	no	NA	NA	12	mg	oral	Continuous (daily)	Clinical - other observations	Skin	400	mg	7	6844	200
44	signal transduction	before	rat	unknown	4 weeks	4 weeks	0.021;0.042;0.083;0.167	oral	Daily for 4 weeks	0.083	129	-1	-1	Skin	Gastrointestinal	predicted to reverse	yes	dog	unknown	4 weeks	4 weeks	0.025;0.0375;0.075	oral	Daily for 4 weeks	0.025	159	0.025	159	Gastrointestinal	Systemic toxicity (i.e. systemic inflammation)	yes	yes	STD10	NA	NA	yes	total	Drug accumulation expected and starting dose decreased 0.5X	0.125	mg	oral	alternative dosing regimen	Skin	Gastrointestinal	4	mg	7	750	-1
45	apoptosis inducer	before	rat	R=human	4 weeks	2 weeks	4;8.5;18	oral	Daily for 4 weeks	18	2890	4	323	Gastrointestinal	Kidney	partial	yes	minipig	unknown	4 weeks	2 weeks	1;2.45;6	oral	Daily for 4 weeks	6	595	1	49	Gastrointestinal	Eye	yes	yes	HNSTD	NOAEL	NA	no	NA	NA	10	mg	oral	alternative dosing regimen	Gastrointestinal	Skin	70	mg	6	1810	-1
46	epigenetic	after	rat	unknown	4 weeks	4 weeks	3;10;30	oral	Daily for 4 weeks	10	4820	3	624	Gastrointestinal	Bone Marrow/Hematological	yes	yes	dog	unknown	4 weeks	4 weeks	0.03;0.1;0.3	oral	Daily for 4 weeks	0.1	175	0.1	175	Gastrointestinal	Pancreas	yes	yes	NOAEL	1/2 of the NOAEL/HNSTD in dogs	0.167x	no	NA	FDA had conserns with toxicity profile, particularly the pancreas	0.5	mg	oral	Continuous (daily)	Bone Marrow/Hematological	NA	6	mg	5	774	-1
47	signal transduction	after	rat	unknown	4 weeks	2 weeks	50;150;250	oral	Daily for 4 weeks	150	572000	50	201000	Mortality (unknown cause)	Gastrointestinal	yes	yes	dog	unknown	4 weeks	4 weeks	5;10;25	oral	Daily for 4 weeks	10	290000	10	290000	Mortality (unknown cause)	Clinical - Convulsions	yes	yes	HNSTD	NA	NA	no	NA	NA	30	mg	oral	Continuous (daily)	Gastrointestinal	Skin	240	mg	8	100000	-1
48	proteosome inhibition	after	rat	unknown	4 weeks	4 weeks	4;8;16	oral	Daily for 4 weeks	8	128	4	18.7	Clinical - other observations	Bone	partial	yes	dog	unknown	4 weeks	4 weeks	0.25;0.5;1	oral	Daily for 4 weeks	1	305	0.5	49.2	Clinical - other observations	Bone	partial	yes	Alternative	PBPK modeling	NA	yes	free	NA	0.5	mg	oral	Continuous (daily)	Systemic toxicity (i.e. systemic inflammation)	Eye	9	mg	4	39587	-1
49	apoptosis inducer	before	rat	unknown	4 weeks	4 weeks	10;30;100	oral	Daily for 4 weeks	-1	-1	-1	-1	Not Determined	Not Determined	NA	NA	dog	unknown	4 weeks	4 weeks	1;3;10;20	oral	Daily for 4 weeks	-1	-1	1	22000	Bone Marrow/Hematological	Not Determined	yes	yes	Alternative	Safety factor from tolerated dose (10x safety factor applied)	NA	no	NA	NA	10	mg	oral	alternative dosing regimen	Bone Marrow/Hematological	NA	325	mg	7	60000	10
50	cell cycle/DNA damage-repair	before	rat	R=human	4 weeks	4 weeks	25;100;400	oral	Daily for 4 weeks	-1	-1	25	16800	Bone Marrow/Hematological	NA	yes	yes	dog	unknown	4 weeks	4 weeks	15/10;30/20;60/40	oral	Daily for 4 weeks	-1	-1	10	8010	Clinical - Convulsions	Bone Marrow/Hematological	yes	yes	NOAEL	A safety factor of 50 was used	NA	no	NA	NA	10	mg	oral	alternative dosing regimen	Bone Marrow/Hematological	Gastrointestinal	40	mg	2	4400	-1
51	signal transduction	before	rat	unknown	4 weeks	4 weeks	5;10;20	oral	Daily for 4 weeks	-1	-1	-1	-1	Gastrointestinal	Not Determined	yes	yes	dog	unknown	4 weeks	2 weeks	10;20;40	oral	Daily for 4 weeks	-1	-1	10	3200	Gastrointestinal	Not Determined	yes	yes	Alternative	Starting dose was based on a mixture of toxicity and pharmacology data with 5x safety factor	NA	no	NA	NA	10	mg	oral	alternative dosing regimen	Cardiovascular - hemodynamic effect	Kidney	15	mg	3	4300	-1
52	cell cycle/DNA damage-repair	before	rat	unknown	4 weeks	2 weeks	10;20;50	oral	Once a week for 3 weeks	-1	-1	20	33300	Bone Marrow/Hematological	Gastrointestinal	yes	yes	dog	unknown	4 weeks	2 weeks	1;2;6/4	oral	Once a week for 3 weeks	2	5250	1	2260	Gastrointestinal	Bone Marrow/Hematological	yes	yes	HNSTD	NA	NA	no	NA	NA	10	mg	oral	Once a week for 3 weeks	Gastrointestinal	Not Determined	640	mg	10	11000	-1
53	cell cycle/DNA damage-repair	before	rat	unknown	4 weeks	4 weeks	5;15;40	oral	Daily for 4 weeks	40	10675	15	3665	Bone Marrow/Hematological	NA	yes	yes	dog	unknown	4 weeks	4 weeks	2.5;5;15	oral	Daily for 4 weeks	15	16450	5	6060	Bone Marrow/Hematological	NA	yes	yes	Alternative	Starting dose is HED of the rat and dog NOAELs; with an additional ~15-fold safety factor applied to these HEDs	NA	no	NA	NA	10	mg	oral	Continuous (daily)	Bone Marrow/Hematological	Clinical - Emesis	400	mg	7	38800	-1
54	signal transduction	before	rat	unknown	4 weeks	4 weeks	10;30;100	oral	Daily for 4 weeks	100	240000	10	24500	Gastrointestinal	NA	no	no	monkey	unknown	4 weeks	4 weeks	3;10;30	oral	Daily for 4 weeks	10	3800	3	2600	Gastrointestinal	NA	yes	yes	HNSTD	NA	3x	no	NA	FDA considered standard palliative therapy supported start dose increase	50	mg	oral	Continuous (daily)	Gastrointestinal	Skin	100	mg	1	3200	-1
55	signal transduction	after	rat	unknown	4 weeks	4 weeks	4;10;40/20	oral	Daily for 4 weeks	20	4986	-1	-1	Skin	Clinical - Body Weight Changes	yes	yes	dog	unknown	4 weeks	4 weeks	2;6;20/12	oral	Daily for 4 weeks	6	3632	-1	-1	Eye	NA	yes	yes	STD10	NA	NA	no	NA	NA	20	mg	oral	Continuous (daily)	Skin	Gastrointestinal	80	mg	2	5701	10
56	signal transduction	after	rat	unknown	4 weeks	4 weeks	10;30;100	oral	Daily for 4 weeks	100	15312	10	993	Liver	Testis	yes	yes	dog	unknown	4 weeks	4 weeks	3;10;30	oral	Daily for 4 weeks	10	10380	3	2153	Clinical - Emesis	Cardiovascular - electrophysiology	yes	yes	STD10	NA	NA	no	NA	NA	80	mg	oral	Continuous (daily)	Skin	Gastrointestinal	320	mg	3	4772	-1
57	immuno-oncology	after	mouse	R=human	4 weeks	4 weeks	2;15;35/30	SC	Once a week for 4-5 doses	15	2150	2	316	Skin	Systemic toxicity (i.e. systemic inflammation)	predicted to reverse	yes	rabbit	NR=human	6 weeks	4 weeks	0.3/0.03;1.0/0.1;3.0/2.0	SC	Once a week for 4-5 doses	0.1	19.2	0.1	19.2	Mortality (unknown cause)	Skin	no	no	MABEL	MABEL with additional safety factor of 10.	NA	no	NA	NA	0.05	mg	IT (tumor)	Once a week for 4-5 doses	Skin	Not Determined	6.4	mg	7	43.5	-1
58	immuno-oncology	after	rat	unknown	4 weeks	4 weeks	10;50;150	oral	Daily for 4 weeks	150	1510000	-1	-1	Gastrointestinal	Not Determined	yes	yes	monkey	unknown	4 weeks	4 weeks	10;30;100	oral	Daily for 4 weeks	100	672500	-1	-1	Gastrointestinal	Not Determined	yes	yes	STD10	NA	NA	no	NA	NA	150	mg	oral	alternative dosing regimen	Pancreas	Liver	1200	mg	4	607000	-1
59	cancer mutation	after	rat	unknown	4 weeks	4 weeks	3;10;30	oral	Daily for 4 weeks	10	25900	-1	-1	Bone	Gastrointestinal	partial	yes	dog	unknown	4 weeks	4 weeks	5;15;45	oral	Daily for 4 weeks	5	3405	-1	-1	Bone	Gastrointestinal	partial	yes	STD10	NA	0.5x	no	NA	potential for toxicity	5	mg	oral	alternative dosing regimen	Gastrointestinal	Bone	45	mg	8	3693	-1
60	cancer mutation	after	rat	R<human	4 weeks	4 weeks	30;100;200	oral	Daily for 4 weeks	200	19900	100	19900	Kidney	Bone Marrow/Hematological	yes	yes	dog	NR<human	4 weeks	Not included	30;100;300	oral	Daily for 4 weeks	300	15800	300	15800	Bone Marrow/Hematological	NA	predicted to reverse	yes	STD10	NA	NA	no	NA	NA	180	mg	oral	Continuous (daily)	Not Determined	Not Determined	960	mg	3	21900	-1
61	apoptosis inducer	after	rat	R<human	4 weeks	4 weeks	20;60;120	IV	Two or three times a week for 4 weeks	60	5760000	60	5760000	Gastrointestinal	Bone Marrow/Hematological	yes	yes	dog	NR=human	4 weeks	4 weeks	5;10;20	IV	Two or three times a week for 4 weeks	10	2590000	-1	-1	Gastrointestinal	Bone Marrow/Hematological	predicted to reverse	yes	HNSTD	NA	NA	no	NA	NA	30	mg/m2	IV	Two or three times a week for 4 weeks	Clinical - other observations	Clinical - Emesis	240	mg/m2	3	35800	-1
62	apoptosis inducer	after	rat	R<human	4 weeks	4 weeks	15;50;500	oral	Two or three times a week for 4 weeks	500	2580000	500	2580000	Gastrointestinal	Bone Marrow/Hematological	yes	yes	dog	NR=human	4 weeks	Not included	3;7.5;15	oral	Two or three times a week for 4 weeks	15	186000	-1	-1	Gastrointestinal	Bone Marrow/Hematological	predicted to reverse	yes	HNSTD	NA	NA	no	NA	NA	80	mg	oral	Two or three times a week for 4 weeks	Clinical - other observations	Clinical - Emesis	160	mg	1	327000	-1
63	signal transduction	before	rat	unknown	4 weeks	4 weeks	0;5;20;60	oral	Daily for 4 weeks	20	269000	5	56700	Gastrointestinal	Bone Marrow/Hematological	partial	yes	dog	unknown	4 weeks	Not included	1;3;10	oral	Daily for 4 weeks	3	85400	1	27000	Gastrointestinal	Bone Marrow/Hematological	predicted to reverse	yes	HNSTD	1/4 HNSTD instead of 1/6	NA	no	NA	NA	25	mg	oral	Continuous (daily)	Not Determined	Not Determined	300	mg	5	127	-1
64	immuno-oncology	after	rat	unknown	4 weeks	2 weeks	12.5;50;200	oral	Daily for 4 weeks	200	219050	50	82270	Liver	Gastrointestinal	yes	yes	dog	unknown	4 weeks	2 weeks	3;7.8;20.28	oral	Daily for 4 weeks	20.28	16735	7.8	7521	Clinical - Emesis	Clinical - Body Weight Changes	yes	yes	NOAEL	NOAEL with additional safety factor of 10X applied	NA	no	NA	NA	10	mg	oral	Continuous (daily)	Clinical - Emesis	Liver	480	mg	6	2451	-1
65	cell cycle/DNA damage-repair	before	rat	unknown	2 weeks	2 weeks	21;50;118	IV	alternative dosing regimen	118	92392	-1	-1	Bone Marrow/Hematological	NA	yes	yes	dog	unknown	2 weeks	2 weeks	0.59;1.47;2.94	IV	alternative dosing regimen	1.47	1302	0.59	432	Bone Marrow/Hematological	Lymphoid	partial	yes	STD10	NA	NA	no	NA	NA	100	mg	IV	Once a week for 3 weeks	Bone Marrow/Hematological	NA	300	mg	2	19990	21
66	cell cycle/DNA damage-repair	after	rat	unknown	4 weeks	4 weeks	10;20;30	IV	alternative dosing regimen	30	40386000	-1	-1	Bone Marrow/Hematological	NA	yes	yes	monkey	unknown	4 weeks	4 weeks	2;4;8	IV	alternative dosing regimen	4	5867400	-1	-1	Bone Marrow/Hematological	Skin	yes	yes	STD10	NA	0.5x	no	NA	FDA used the HNSTD of 4 mg/kg to calculate the starting dose	15	mg	IV	Once a week for 3 weeks	Bone Marrow/Hematological	NA	500	mg	7	6620000	10
67	apoptosis inducer	after	rat	unknown	4 weeks	2 weeks	3;6;8	IV	alternative dosing regimen	8	1922	-1	-1	Bone Marrow/Hematological	Lymphoid	yes	yes	monkey	unknown	4 weeks	2 weeks	0.5;0.75;1.25/1.0	IV	alternative dosing regimen	0.75	516	-1	-1	Clinical - Emesis	Lymphoid	yes	yes	STD10	NA	NA	no	NA	Tumor Lysis Syndrome risk	6	mg	IV	alternative dosing regimen	Liver	Bone Marrow/Hematological	12	mg	2	1567	3
68	signal transduction	after	rat	unknown	4 weeks	4 weeks	10;30;80/60/30	oral	Daily for 4 weeks	30	113000	-1	-1	Clinical - Body Weight Changes	Bone Marrow/Hematological	yes	yes	dog	unknown	4 weeks	4 weeks	2;5;15	oral	Daily for 4 weeks	5	16600	-1	-1	Gastrointestinal	Bone Marrow/Hematological	yes	yes	HNSTD	Proposed 2X the recommended starting dose	0.5X	no	NA	none	30	mg	oral	Continuous (daily)	Clinical - other observations	Gastrointestinal	400	mg	5	34200	10
69	cell cycle/DNA damage-repair	after	mouse	unknown	4 weeks	4 weeks	15;50;150	oral	Daily for 4 weeks	50	1310	50	1310	Gastrointestinal	Bone Marrow/Hematological	yes	yes	dog	unknown	4 weeks	4 weeks	0.2;0.6;2	oral	Daily for 4 weeks	0.6	227	0.6	609	Gastrointestinal	Bone Marrow/Hematological	yes	yes	HNSTD	NA	NA	no	NA	NA	2	mg	oral	Continuous (daily)	Bone Marrow/Hematological	Gastrointestinal	50	mg	5	1870	-1
70	cell cycle/DNA damage-repair	after	rat	unknown	4 weeks	4 weeks	0.005;0.015;0.05	oral	Daily for 4 weeks	0.05	148	-1	-1	Bone Marrow/Hematological	Gastrointestinal	yes	yes	dog	unknown	4 weeks	4 weeks	0.0005;0.0015;0.005;0.01	oral	Daily for 4 weeks	0.01	43	0.005	24	Bone Marrow/Hematological	Gastrointestinal	yes	yes	HNSTD	NA	NA	yes	total	starting dose was adjusted for differences in exposures from the clinical formulation relative to the tox formulation	0.025	mg	oral	Continuous (daily)	Bone Marrow/Hematological	Gastrointestinal	1	mg	8	202	0.05
71	signal transduction	before	rat	unknown	4 weeks	4 weeks	1;10;50	oral	Daily for 4 weeks	50	66900	10	8700	Kidney	NA	partial	yes	dog	unknown	4 weeks	4 weeks	1;5;30/15	oral	Daily for 4 weeks	5	14000	1	1020	Kidney	NA	partial	yes	NOAEL	NA	NA	no	NA	NA	5	mg	oral	Continuous (daily)	Cardiovascular - electrophysiology	NA	400	mg	9	70430	-1
72	signal transduction	before	rat	unknown	4 weeks	Not included	10;50;150	oral	Daily for 4 weeks	150	41600	10	2160	Gastrointestinal	Bone Marrow/Hematological	predicted to reverse	yes	dog	unknown	4 weeks	Not included	1;6;20	oral	Daily for 4 weeks	20	36100	20	36100	Gastrointestinal	NA	predicted to reverse	yes	NOAEL	NA	NA	yes	free	NA	50	mg	oral	Continuous (daily)	Clinical - other observations	NA	500	mg	5	3084	-1
73	signal transduction	before	rat	unknown	4 weeks	4 weeks	0.5;5;20/10	oral	Daily for 4 weeks	0.5	303	0.5	303	Skin	Kidney	no	yes	dog	unknown	4 weeks	4 weeks	0.3;1;3	oral	Daily for 4 weeks	3	1190	0.3	97	Eye	Skin	yes	yes	STD10	NA	NA	no	NA	NA	0.5	mg	oral	Continuous (daily)	Gastrointestinal	Skin	45	mg	8	2214	-1
74	signal transduction	after	rat	unknown	4 weeks	13 weeks	1;5;10	IV	Two or three times a week for 4 weeks	10	14757	5	7245	Gastrointestinal	Skin	yes	yes	dog	unknown	4 weeks	13 weeks	0.5;1.5;5	IV	Two or three times a week for 4 weeks	5	13272	-1	-1	Gastrointestinal	NA	yes	yes	STD10	NA	NA	no	NA	NA	10	mg	IV	Once a week for 4-5 doses	Not Determined	NA	154	mg	6	15780	-1
75	epigenetic	after	rat	R=human	4 weeks	4 weeks	20;60;200	oral	Daily for 4 weeks	20	7970	-1	-1	Gastrointestinal	Bone Marrow/Hematological	yes	yes	dog	NR=human	4 weeks	4 weeks	2.5;5;10	oral	Daily for 4 weeks	5	1660	2.5	781	Gastrointestinal	Bone Marrow/Hematological	yes	yes	STD10	NA	NA	no	NA	Drug Product Strength	12.5	mg	oral	Continuous (daily)	Bone Marrow/Hematological	Clinical - other observations	400	mg	7	8754	-1
76	immuno-oncology	after	rat	R>human	4 weeks	Not included	2;20;120	SC	Once a week for 4-5 doses	120	982094	20	74004	Lymphoid	Clinical - Body Weight Changes	predicted to reverse	yes	dog	NR<human	4 weeks	Not included	0.01;0.1;1	SC	Once a week for 4-5 doses	1	7215	0.1	548	Systemic toxicity (i.e. systemic inflammation)	Clinical - other observations	predicted to reverse	yes	Alternative	modelling	NA	no	NA	modeling due to a selection based on a fraction of STD10 and HNSTDwould be above the dose predicted to demonstrate efficacy in patients with tumors of certain volumes	0.1	mg	IT (tumor)	Once a week for 3 weeks	Systemic toxicity (i.e. systemic inflammation)	NA	20	mg	9	-1	-1
77	cell cycle/DNA damage-repair	after	rat	unknown	4 weeks	4 weeks	10;30;80	oral	Daily for 4 weeks	80	1280000	10	192000	Skin	Liver	yes	yes	dog	unknown	4 weeks	4 weeks	30;60;120	oral	Daily for 4 weeks	60	20900	30	16300	Skin	Liver	yes	yes	NOAEL	NA	NA	yes	NA	normal healthy volunteers used in FIH; exposure at NOAEL and modeling used to define starting and maximum doses	25	mg	oral	Daily for 4 weeks	Skin	NA	100	mg	4	-1	-1
78	signal transduction	after	mouse	unknown	4 weeks	4 weeks	25;75;250	oral	Daily for 4 weeks	250	16250	75	6740	Bone Marrow/Hematological	Gastrointestinal	predicted to reverse	yes	dog	unknown	4 weeks	4 weeks	1;4;16;48	oral	Daily for 4 weeks	4	1220	1	230	Gastrointestinal	Not Determined	yes	yes	HNSTD	NA	NA	no	NA	NA	20	mg	oral	alternative dosing regimen	Liver	Cardiovascular - hemodynamic effect	120	mg	4	4455	-1
79	signal transduction	before	rat	R=human	4 weeks	Not included	10;30;100	oral	Daily for 4 weeks	30	186000	-1	-1	Kidney	Gastrointestinal	NA	yes	dog	NR=human	4 weeks	4 weeks	0.1;0.5	oral	Daily for 4 weeks	0.1	557	-1	-1	Kidney	Gastrointestinal	yes	yes	Alternative	Starting dose for the PH1 studies was based on the low toxic dose that cause only reversible testicular changes in the most sensitive species; the dog; which was established at 0.1 mg/kg. One tenth of this dose translated into 0.3 mg/day for the starting dose in humans. For purposes of convenience with a 0.1 mg tablet since teh drug will be administered twice daily; teh starting dose of 0.2 mg/da…	NA	no	NA	-1	0.2	mg	oral	Continuous (daily)	Cardiovascular - hemodynamic effect	Kidney	25	mg/kg	10	3000	-1
80	hormone therapy	after	rat	R=human	4 weeks	4 weeks	20;50;150	oral	Daily for 4 weeks	150	278000	-1	-1	Not Determined	NA	NA	NA	monkey	unknown	4 weeks	4 weeks	20;50;150	oral	Daily for 4 weeks	50	28200	-1	-1	Biliary	Gastrointestinal	partial	yes	STD10	NA	NA	no	NA	-1	100	mg	oral	Continuous (daily)	Clinical - other observations	Skin	450	mg	4	-1	-1
81	signal transduction	after	rat	R=human	4 weeks	4 weeks	2;7;27	oral	Daily for 4 weeks	2	177	-1	-1	Eye	Bone	partial	yes	dog	unknown	4 weeks	4 weeks	1.5;5.4;27	oral	Daily for 4 weeks	5.4	4790	-1	-1	Gastrointestinal	Bone	partial	yes	STD10	NA	NA	no	NA	NA	1	mg	oral	Continuous (daily)	Liver	Gastrointestinal	140	mg	8	-1	-1
82	signal transduction	after	rat	R=human	4 weeks	4 weeks	5;15;30	oral	Daily for 4 weeks	15	16300	5	1220	Systemic toxicity (i.e. systemic inflammation)	Ovary	yes	yes	dog	NR=human	4 weeks	4 weeks	3;10;20	oral	Daily for 4 weeks	10	7875	10	7875	Gastrointestinal	Lymphoid	yes	yes	HNSTD	NA	FDA changed dose 0.5x (from 50 mg down to 25 mg)	no	NA	FDA considered 3 mg/kg as HNSTD in dog rather than 10 mg/kg	25	mg	oral	Continuous (daily)	Gastrointestinal	Clinical - Emesis	400	mg	5	8320	-1
83	signal transduction	after	rat	R=human	4 weeks	4 weeks	10;75;300	oral	Daily for 4 weeks	75	44621	-1	-1	Kidney	Eye	yes	yes	dog	NR=human	4 weeks	4 weeks	10;40;80	oral	Daily for 4 weeks	40	12500	10	3380	Gastrointestinal	Lymphoid	yes	yes	HNSTD	NA	NA	no	NA	NA	50	mg	oral	Continuous (daily)	Clinical - other observations	Clinical - Body Weight Changes	300	mg	4	6580	-1
84	signal transduction	after	rat	R=human	4 weeks	2 weeks	1;3;6	oral	Two or three times a week for 4 weeks	3	779	-1	-1	Gastrointestinal	Ovary	yes	yes	dog	NR=human	4 weeks	Not included	0.1;0.3;1	oral	Two or three times a week for 4 weeks	1	2612	0.1	188	Gastrointestinal	Lymphoid	NA	yes	HNSTD	NA	NA	no	NA	NA	2.5	mg	oral	Two or three times a week for 4 weeks	Gastrointestinal	Clinical - Emesis	50	mg	6	3220	1
85	hormone therapy	after	rat	unknown	4 weeks	4 weeks	10;25;75	oral	Daily for 4 weeks	75	59492	-1	-1	Clinical - Body Weight Changes	Ovary	partial	yes	dog	unknown	4 weeks	4 weeks	5;10;20	oral	Daily for 4 weeks	20	46317	-1	-1	Clinical - Convulsions	Cardiovascular - electrophysiology	yes	yes	STD10	NA	NA	no	NA	NA	75	mg	oral	Continuous (daily)	Cardiovascular - electrophysiology	Eye	450	mg	3	3010	25
86	epigenetic	after	rat	unknown	4 weeks	4 weeks	0.1;0.4;0.7	oral	Daily for 4 weeks	0.7	3789	0.1	552	Gastrointestinal	Lymphoid	yes	yes	dog	unknown	4 weeks	4 weeks	0.1;0.4;0.75	oral	Daily for 4 weeks	0.4	504	0.1	77	Gastrointestinal	Lymphoid	yes	yes	Alternative	STD10 gives a 1 mg starting dose, but proposed a starting dose of 5 mg as the predicted patient plasma AUC at this dose was expected to achieve AUC values similar to the low dose levels in both 1M GLP studies. These GLP dose levels were shown to be the NOAEL in the rat and showed testes pathology only in the dog.	0.4	yes	free	NA	2	mg	oral	Continuous (daily)	Bone Marrow/Hematological	Gastrointestinal	40	mg	5	832	-1
87	epigenetic	after	rat	R=human	4 weeks	4 weeks	0.1;0.2;0.4	oral	Daily for 4 weeks	0.4	714	0.2	367	Bone Marrow/Hematological	Vasculature	yes	yes	dog	unknown	4 weeks	6 weeks	0.03;0.1;0.3	oral	Daily for 4 weeks	0.03	22	0.03	22	Bone Marrow/Hematological	Vasculature	yes	yes	HNSTD	NA	NA	no	NA	Dosage from strength	0.25	mg	oral	Continuous (daily)	Bone Marrow/Hematological	Central nervous system	3	mg	4	199	-1
88	signal transduction	after	rat	R=human	4 weeks	2 weeks	10;100;1000	oral	Daily for 4 weeks	1000	520000	10	7080	Kidney	Gastrointestinal	partial	yes	dog	NR=human	4 weeks	2 weeks	5;100;1000	oral	Daily for 4 weeks	100	225000	100	225000	Kidney	Liver	partial	yes	MABEL	0.5 x MABEL	NA	no	NA	NA	25	mg	oral	Continuous (daily)	Kidney	NA	500	mg	6	108483	-1
89	signal transduction	after	rat	R=human	4 weeks	2 weeks	0.03;0.1;0.3	oral	Daily for 4 weeks	0.1	1260	-1	-1	Gastrointestinal	Bone Marrow/Hematological	yes	yes	dog	NR=human	4 weeks	2 weeks	0.08;0.25;0.75	oral	Daily for 4 weeks	0.08	529	-1	-1	Gastrointestinal	Systemic toxicity (i.e. systemic inflammation)	partial	yes	STD10	NA	NA	no	NA	NA	0.1	mg	oral	Continuous (daily)	Gastrointestinal	Skin	3	mg	7	769	-1
90	apoptosis inducer	after	mouse	unknown	4 weeks	4 weeks	50;200;600	oral	Daily for 4 weeks	-1	-1	200	60000	Not Determined	Not Determined	NA	NA	dog	unknown	4 weeks	4 weeks	5;50;150	oral	Daily for 4 weeks	50	472000	-1	-1	Not Determined	Not Determined	NA	NA	HNSTD	NA	NA	no	NA	NA	200	mg	oral	Continuous (daily)	Systemic toxicity (i.e. systemic inflammation)	NA	600	mg	5	46000	-1
91	epigenetic	after	rat	unknown	4 weeks	4 weeks	0.5;1;2.5	oral	Daily for 4 weeks	2.5	2080	1	722	Clinical - Body Weight Changes	Gastrointestinal	yes	yes	dog	unknown	4 weeks	4 weeks	0.02;0.1;0.5	oral	Daily for 4 weeks	0.1	537	0.02	85.4	Clinical - Body Weight Changes	Gastrointestinal	yes	yes	STD10	NA	0.5	no	NA	FDA did not agree that 2.5 was an STD10 in rat	1	mg	oral	Continuous (daily)	Bone Marrow/Hematological	Gastrointestinal	1.5	mg	1	361	-1
92	epigenetic	after	rat	unknown	4 weeks	4 weeks	4;8;15	oral	Daily for 4 weeks	-1	-1	8	5980	Not Determined	Not Determined	NA	NA	dog	unknown	4 weeks	4 weeks	0.5;1;2.5	oral	Daily for 4 weeks	0.5	1360	-1	-1	Clinical - Body Weight Changes	Gastrointestinal	yes	yes	HNSTD	NA	NA	no	NA	NA	2	mg	oral	Continuous (daily)	Not Determined	Not Determined	180	mg	9	30100	-1
[truncated: 8 more columns]
